# Supplementary material for: Engineered Glibenclamide-Loaded Nanovectors Hamper Inflammasome Activation in an Ex Vivo Alzheimer’s Disease Model—A Novel Potential Therapy for Neuroinflammation: A Pilot Study
Source: Biomolecules. 2025 Jul 24;15(8):1074. doi: 10.3390/biom15081074 (PMC12383602; doi:10.3390/biom15081074)
Supplement: Supplementary file 1 [file biomolecules-15-01074-s001.zip]

Archive with 1 entries (1 files):
- biomolecules-3738992-supplementary.pdf
